# Supplementary material for: Strategies of tree species to adapt to drought from leaf stomatal regulation and stem embolism resistance to root properties
Source: Front Plant Sci. 2022 Sep 27;13:926535. doi: 10.3389/fpls.2022.926535 (PMC9552884; doi:10.3389/fpls.2022.926535)
Supplement: Supplementary file 1 [file Table_1.xls]

## Sheet: TLP and ψclose
Chen, Z., Zhang, Y., Yuan, W., Zhu, S., Pan, R., Wan, X., Liu, S. (2021). Coordinated variation in stem and leaf functional traits of temperate broadleaf tree species in the isohydric-anisohydric spectrum. Tree Physiol. 41, 1601-1610.
Li S, Feifel M, Karimi Z, Schuldt B, Choat B, Jansen S. (2015). Leaf gas exchange performance and the lethal water potential of five European species during drought. Tree Physiol, 36, 179-192.
	Data from Chen et al. (2021)					Data from Li et al. (2015)
	TLP(Mpa)	ψclose (MPa)				TLP (MPa)	ψclose (MPa)
	-2.23	-4.29				-1.87	-3.24
	-1.94	-3.67				-1.75	-1.27
	-1.75	-2.49				-1.85	-1.35
	-1.58	-1.74				-2.33	-3.57
	-1.8	-3.455				-2.08	-2.66
	-1.73	-4.008
	-3.25	-5.54
	-2.11	-3.7
	-0.6	-0.655
	-2.13	-2.99
	-2.15	-1.89
	-1.99	-2.47
	-1.08	-1.08
	-3.04	-5.32
	-3.23	-5.065
	-2.05	-3.86
	-2.34	-3.643
	-1.69	-2.78
	-1.93	-3.75
	-2	-4.33
