# Supplementary material for: Strategies of tree species to adapt to drought from leaf stomatal regulation and stem embolism resistance to root properties
Source: Front Plant Sci. 2022 Sep 27;13:926535. doi: 10.3389/fpls.2022.926535 (PMC9552884; doi:10.3389/fpls.2022.926535)
Supplement: Supplementary file 2 [file Table_2.xlsx]

## Sheet: P50 and pit membrane thickness
Kaack L, Weber M, Isasa E, Karimi Z, Li S, Pereira L, Trabi CL, Zhang Y, Schenk HJ, Schuldt B, Schmidt V, Jansen S. (2021). Pore constrictions in intervessel pit membranes provide a mechanistic explanation for xylem embolism resistance in angiosperms. New Phytol. 230, 1829-1843
Scholz A, Rabaey D, Stein A, Cochard H, Smets E, Jansen S. (2013). The evolution and function of vessel and pit characters with respect to cavitation resistance across 10 Prunus species. Tree Physiol. 33, 684–694.
Li S, Lens F, Espino S, Karimi Z, Klepsch MM, Schenk HJ, Schmitt M, Schuldt B, Jansen S. (2016). Intervessel pit membrane thickness as a key determinant of embolism resistance in angiosperm xylem. IAWA J. 37, 152–171.
		Data from Kaack et al., (2021)			Data from Scholz et al. (2013)			Data from Li et al. (2016)
		P50 (Mpa)	intervessel pit membrane thickness (nm)		P50 (Mpa)	intervessel pit membrane thickness (nm)		P50 (Mpa)	intervessel pit membrane thickness (nm)
		-7.94	552		-6.07024	285.218		-1.50427	68.7117
		-7.13	476		-4.75783	170.8		-1.40171	100.613
		-5.91	335		-6.26192	197.053		-1.52137	120.245
		-5.7	610		-4.58787	191.48		-2.06838	107.975
		-5.68	285		-5.77384	192.97		-2.35897	98.1595
		-5.62	348		-6.13132	221.509		-1.48718	147.239
		-5.55	303		-3.53552	153.944		-1.77778	169.325
		-4.76	313		-5.1635	164.259		-1.28205	179.141
		-4.76	437		-5.36697	174.284		-1.69231	208.589
		-4.56	319					-1.77778	218.405
		-4.23	327					-1.50427	228.221
		-4.21	309					-1.89744	301.84
		-4.16	271					-2.03419	292.025
		-4.01	264					-2.51282	230.675
		-3.74	315					-2.94017	171.779
		-3.49	250					-2.97436	186.503
		-3.39	165					-3.48718	127.607
		-3.29	218					-3.57265	117.791
		-3.11	213					-3.00855	252.761
		-2.94	211					-2.80342	277.301
		-2.92	222					-3.00855	296.933
		-2.74	270					-3.48718	252.761
		-2.06	239					-3.74359	294.479
		-2.02	395					-3.21368	404.908
		-1.83	252					-4.17094	395.092
		-1.78	205					-4.20513	274.847
		-1.76	202					-4.35897	211.043
		-1.75	293					-4.80342	213.497
		-1.72	228					-4.80342	252.761
		-1.48	170					-6.22222	507.975
		-1.3	171					-5.00855	672.393
								-5.67521	677.301
								-7.00855	579.141
								-7.50427	687.117
								-9.50427	544.785
