# Supplementary material for: Strategies of tree species to adapt to drought from leaf stomatal regulation and stem embolism resistance to root properties
Source: Front Plant Sci. 2022 Sep 27;13:926535. doi: 10.3389/fpls.2022.926535 (PMC9552884; doi:10.3389/fpls.2022.926535)
Supplement: Supplementary file 3 [file Table_3.xls]

## Sheet: ψclose and P50
Chen, Z., Li, S., Luan, J., Zhang, Y., Zhu, S., Wan, X., Liu, S. (2019). Prediction of temperate broadleaf tree species mortality in arid limestone habitats with stomatal safety margins. Tree Physiol. 39, 1428-1437.
Pivovaroff AL, Cook VMW, Santiago LS. (2018). Stomatal behaviour and stem xylem traits are coordinated for woody plant species under exceptional drought conditions. Plant Cell Environ. 41, 2617-2626.
Li S, Feifel M, Karimi Z, Schuldt B, Choat B, Jansen S. (2015). Leaf gas exchange performance and the lethal water potential of five European species during drought. Tree Physiol, 36, 179-192.
	Data from Chen et al.(2019)				Data from Pivovaroff et al. (2018)			Data from Li et al. (2015)
	ψclose (MPa)	P50 (MPa)			ψclose (MPa)	P50 (MPa)		ψclose (MPa)	P50 (MPa)
	-4.29	-4.4			-0.322266	-0.0969139		-3.24	-4.8
	-3.67	-3.5			-0.523563	-0.439056		-1.27	-2.99
	-2.49	-2.07			-0.308789	-1.28062		-1.35	-2.09
	-1.74	-2.3			-0.736342	-1.91944		-3.57	-3.79
	-3.455	-2.3			-0.87886	-1.96806		-2.66	-2.72
	-4.008	-3.57			-1.73397	-4.37246
	-5.54	-4.13			-2.85036	-1.12266
	-3.7	-3.71			-3.08789	-1.68882
	-0.655	-2.41			-3.34917	-4.57922
	-2.99	-4.1			-5.65321	-6.22598
	-1.89	-3.28			-7.41093	-11.0588
	-2.47	-2.56			-8.57482	-5.08656
	-1.08	-1.6			-9.26366	-6.19793
	-5.32	-3.28			-10.2613	-13.6275
	-5.065	-5.05
	-3.86	-5.35
	-3.643	-0.94
	-2.78	-3.02
	-3.75	-2.4
	-4.33	-4.36
